# Supplementary material for: Association Analysis of Transcriptome and Targeted Metabolites Identifies Key Genes Involved in Iris germanica Anthocyanin Biosynthesis
Source: Int J Mol Sci. 2023 Nov 17;24(22):16462. doi: 10.3390/ijms242216462 (PMC10671556; doi:10.3390/ijms242216462)
Supplement: Supplementary file 1 [file ijms-24-16462-s001.zip]

Archive with 1 entries (1 files):
- ijms-2681865-supplementary.pdf
